# Supplementary material for: Antibacterial, Antibiofilm, and Antiviral Farnesol-Containing Nanoparticles Prevent Staphylococcus aureus from Drug Resistance Development
Source: Int J Mol Sci. 2022 Jul 7;23(14):7527. doi: 10.3390/ijms23147527 (PMC9321328; doi:10.3390/ijms23147527)
Supplement: Supplementary file 1 [file ijms-23-07527-s001.zip]

Archive with 1 entries (1 files):
- ijms-1802924-supplementary.pdf
